# Supplementary material for: “We restrict certain things”: a cross-sectional study of health provider adherence to WHO’s recommendation for intrapartum oral intake of fluid and food in Greater Accra, Ghana
Source: BMC Pregnancy Childbirth. 2024 May 30;24:397. doi: 10.1186/s12884-024-06581-1 (PMC11138096; doi:10.1186/s12884-024-06581-1)
Supplement: Supplementary file 1 — Additional file 1. Knowledge, Attitudes, and Practices (KAP) of maternity providers. Description: Dataset from KAP survey administered to enrolled maternity providers. [file 12884_2024_6581_MOESM1_ESM.xlsx]

## Sheet: Raw_Dataset
start	end	WELCOME TO AGRESEARCH LEAD. Please Login	May I begin the interview now?	Name of Enumerator	Facility Name	Provider Serial Number	Provider sex	Provider age	Provider status	102.How many years of education have you completed in total, starting from your primary, secondary, and further education?	103 What is your current occupational category or qualification? For example, are you a registered nurse, a general practitioner, or specialist?	104.What year did you graduate (or complete) with this qualification?	105y.How long have you worked at this facility in your current role in years?	105m.How long have you worked at this facility in your current role in months?	106.Are you a manager or in-charge for any maternal health clinical services?	107.In your current position, and as part of your work for this facility, do you personally provide delivery services? By that, I mean conducting the actual delivery of newborns.	108.During the past 6 months, approximately how many deliveries have you conducted at this facility as the main provider?	GENERAL TRAINING	200.I would like to ask you a couple of questions about in-service training, refresher training, and quality improvement support you have received related to your work. In-service training refers to training (off-site or on-the-job) you have received related to your work since you started working at this facility. Quality improvement support refers to mentorship, supportive supervision, or other …	Training or refresher training in antenatal care (ANC)	QI support in ANC	Training or refresher training in augmentation of labor	QI support in augmentation of labor	Training or refresher training in respectful maternal care	QI support in respectful maternal care	I will now ask you a series of questions about your knowledge of the services you personally provide in your current position in this facility. Each question includes three multiple-choice answer options from which you can choose.	301.Restriction of oral fluid intake for low-risk women during the first stage of labor has beneficial effects on clinical outcomes.	302.The World Health Organization (WHO) recommends oral fluid intake as an option for low-risk women during the first stage of labor.	303.Evidence shows that restricting fluid intake during the first stage of labor helps to prevent the need for caesarean section	304.Evidence shows that women who ingest fluid during labor are not at risk of inhalation from the stomach into the lungs during general anesthesia.	305.MOH guidelines for respectful maternal care recommend as an option for low-risk women the oral intake of fluid during labor.	306.MOH tools (e.g., checklists, job aides, etc.) used in my work include guidance on when, if ever, oral fluid intake for low-risk women is appropriate during labor.	307.Restriction of food intake for low-risk women during the first stage of labor has beneficial effects on clinical outcomes.	308.The WHO recommends food intake as an option for low-risk women during the first stage of labor.	309.Evidence shows that restricting food during labor helps to prevent the need for caesarean section.	310.Evidence shows that women who ingest food during labor are not at risk of inhalation from the stomach into the lungs during general anesthesia.	311. MOH guidelines for respectful maternal care recommends food intake as an option for low-risk women during labor.	312. MOH tools (e.g., checklists, job aides, etc.) used in my work include guidance on when, if ever, food intake for low-risk women is appropriate during labor.	I will now ask you a series of questions about your perceptions about the services you personally provide in your current position in this facility. Each question includes five multiple-choice answer options from which you can choose.	401 Intake of water is safer than other types of fluids for low-risk women during labor.	402 Intake of clear liquids, including broth, is safer than other types of fluids for low-risk women during the first stage of labor.	403 The oral intake of fluid of any kind is safe for low-risk women during the first stage of labor.	404 The best person to decide if a low-risk woman should drink fluid during her first stage of labor is a qualified medical professional.	405 In our culture, women do not typically drink fluids of any kind during labor.	406 A low-risk woman can freely decide to drink fluids if she wants during the first stage of her labor.	407 Low-risk women understand whether fluid intake during labor is advisable.	408 Family and friends of low-risk women understand whether fluid intake during labor is permissible.	409 Intake of water is safer than food intake for low-risk women during the first stage of labor.	410 Intake of clear liquids, including broth, is safer than food for low-risk women during the first stage of labor.
2022-06-22 16:14:35	2022-06-23 11:02:26	2226	Yes		Tema General Hospital		Female	42	Assigned	15	Assistant clinical officer	2019	6	0	Yes	Yes	90		Yes	Yes, over 24 months ago	Yes, within past 24 months	Yes, over 24 months ago	Yes, over 24 months ago	Yes, over 24 months ago	Yes, over 24 months ago		True	True	False	True	True	True	False	True	False	False	True	True		Strongly agree	Somewhat agree	Somewhat disagree	Strongly agree	Somewhat disagree	Strongly agree	Strongly agree	Strongly agree	Strongly agree	Somewhat agree
2022-06-23 08:54:22	2022-06-23 11:02:45	2226	Yes		Tema General Hospital		Female	34	Assigned	24	Midwife	2020	2	6	Yes	No			Yes	Yes, over 24 months ago	Yes, within past 24 months	No in-service training,updates QI support.	No in-service training,updates QI support.	Yes, over 24 months ago	Yes, over 24 months ago		False	Unsure	False	False	True	True	False	False	False	True	True	True		Somewhat agree	Somewhat agree	Somewhat agree	Strongly agree	Somewhat disagree	Somewhat agree	Strongly agree	Somewhat disagree	Strongly agree	Strongly agree
2022-06-23 10:20:26	2022-06-24 07:47:56	2224	Yes		Achimota Hospital		Female	38	Assigned	16	Midwife	2021	8	2	Yes	Yes	0		Yes	Yes, within past 24 months	Yes, within past 24 months	Yes, within past 24 months	Yes, within past 24 months	Yes, within past 24 months	Yes, within past 24 months		False	Unsure	Unsure	Unsure	True	True	False	Unsure	Unsure	Unsure	True	True		Strongly agree	Somewhat agree	Strongly disagree	Strongly agree	Somewhat agree	Somewhat agree	Somewhat agree	Somewhat agree	Somewhat disagree	Somewhat disagree
2022-06-23 11:21:32	2022-06-23 16:34:35	2224	Yes		Achimota Hospital		Female	52	Assigned	21	Midwife	2001	10	3	Yes	No			Yes	Yes, within past 24 months	Yes, within past 24 months	Yes, within past 24 months	Yes, within past 24 months	Yes, within past 24 months	Yes, within past 24 months		False	Unsure	False	True	True	True	False	Unsure	Unsure	Unsure	True	True		Somewhat agree	Unsure	Somewhat disagree	Strongly agree	Somewhat agree	Somewhat disagree	Somewhat agree	Somewhat agree	Unsure	Unsure
2022-06-22 13:04:43	2022-06-30 14:53:00	2210	Yes		Korle Bu Teaching Hospital		Female	36	Assigned	19	Medical officer	2010	10	3	Yes	Yes	24		Yes	Yes, within past 24 months	Yes, over 24 months ago	Yes, over 24 months ago	Yes, over 24 months ago	Yes, over 24 months ago	Yes, over 24 months ago		False	True	False	False	True	False	False	True	False	False	True	False		Strongly agree	Strongly agree	Somewhat agree	Strongly agree	Strongly disagree	Strongly agree	Somewhat agree	Somewhat agree	Strongly agree	Strongly agree
2022-06-23 12:48:40	2022-06-24 08:32:13	2210	Yes		Korle Bu Teaching Hospital		Female	36	Assigned	18	Midwife	2017	5	4	Yes	Yes	5		Yes	Yes, within past 24 months	Yes, within past 24 months	Yes, within past 24 months	Yes, within past 24 months	Yes, over 24 months ago	Yes, over 24 months ago		False	True	False	True	True	False	True	True	False	False	False	False		Strongly agree	Somewhat disagree	Somewhat agree	Strongly agree	Strongly disagree	Strongly agree	Strongly agree	Strongly agree	Strongly agree	Strongly agree
2022-06-24 10:42:48	2022-06-24 12:00:53	2220	Yes		Korle Bu Teaching Hospital		Female	37	Seconded	16	Midwife	2009	12	2	No	Yes	0		Yes	Yes, over 24 months ago	Yes, within past 24 months	Yes, over 24 months ago	Yes, over 24 months ago	Yes, within past 24 months	Yes, within past 24 months		True	True	False	True	True	True	False	True	False	True	True	True		Somewhat agree	Somewhat agree	Strongly agree	Strongly agree	Somewhat agree	Somewhat agree	Strongly agree	Strongly agree	Somewhat disagree	Somewhat disagree
2022-06-24 12:14:23	2022-06-25 08:07:50	2214	Yes		Greater Accra Regional Hospital		Female	44	Assigned	17	Midwife	2016	5	6	Yes	No			Yes	Yes, over 24 months ago	Yes, within past 24 months	Yes, over 24 months ago	Yes, over 24 months ago	Yes, over 24 months ago	Yes, over 24 months ago		True	True	False	False	True	True	True	False	False	False	False	True		Strongly agree	Strongly agree	Somewhat disagree	Strongly agree	Strongly agree	Somewhat agree	Somewhat agree	Strongly disagree	Strongly agree	Strongly agree
2022-06-24 12:38:08	2022-06-25 08:11:30	2214	Yes		Greater Accra Regional Hospital		Female	38	Seconded	17	Midwife	2017	6	6	No	No			Yes	Yes, over 24 months ago	No in-service training,updates QI support.	No in-service training,updates QI support.	No in-service training,updates QI support.	No in-service training,updates QI support.	No in-service training,updates QI support.		True	True	True	False	True	Unsure	True	False	True	False	Unsure	Unsure		Strongly agree	Strongly disagree	Strongly disagree	Somewhat agree	Strongly agree	Strongly disagree	Somewhat agree	Strongly disagree	Strongly agree	Somewhat agree
2022-06-27 11:56:15	2022-06-28 08:53:48	2228	Yes		Ga West Hospital		Female	35	Assigned	16	Specialist	2019	3	0	No	Yes	30		Yes	Yes, within past 24 months	Yes, over 24 months ago	Yes, within past 24 months	Yes, within past 24 months	Yes, within past 24 months	Yes, within past 24 months		False	Unsure	False	False	True	Unsure	False	Unsure	False	False	True	False		Strongly agree	Strongly agree	Strongly agree	Strongly agree	Somewhat disagree	Strongly agree	Somewhat agree	Somewhat agree	Strongly agree	Somewhat agree
2022-06-28 14:28:19	2022-06-29 10:12:37	2228	Yes		Ga West Hospital		Female	33	Assigned	15	Midwife	2011	2	10	No	Yes	40		Yes	No in-service training,updates QI support.	No in-service training,updates QI support.	Yes, within past 24 months	No in-service training,updates QI support.	Yes, within past 24 months	No in-service training,updates QI support.		False	True	False	True	True	True	True	False	False	False	True	True		Strongly agree	Somewhat agree	Strongly agree	Somewhat disagree	Strongly disagree	Strongly agree	Somewhat agree	Somewhat agree	Strongly agree	Strongly agree
2022-07-01 09:57:01	2022-07-01 10:02:19	2212	Yes		Korle Bu Teaching Hospital		Female	32	Assigned	15	Midwife	2016	3	3	Yes	Yes	60		Yes	Yes, within past 24 months	No in-service training,updates QI support.	Yes, within past 24 months	Yes, within past 24 months	No in-service training,updates QI support.	No in-service training,updates QI support.		True	True	False	False	True	True	True	Unsure	False	False	Unsure	False		Strongly agree	Strongly disagree	Somewhat disagree	Strongly agree	Somewhat agree	Strongly agree	Somewhat disagree	Strongly disagree	Strongly agree	Strongly agree
[truncated: 28 more columns]
