# Supplementary material for: “We restrict certain things”: a cross-sectional study of health provider adherence to WHO’s recommendation for intrapartum oral intake of fluid and food in Greater Accra, Ghana
Source: BMC Pregnancy Childbirth. 2024 May 30;24:397. doi: 10.1186/s12884-024-06581-1 (PMC11138096; doi:10.1186/s12884-024-06581-1)
Supplement: Supplementary file 2 — Additional file 2. Client Survey from Postpartum Women. Description: Dataset from client survey administered to enrolled postpartum women. [file 12884_2024_6581_MOESM2_ESM.xlsx]

## Sheet: Raw_Dataset
start	end	WELCOME AGRESEARCH LEAD. Please Login	Has the Client agree to participate in the survey?	102. Are you 18 years or older?	103 Did you have a vaginal birth at this facility?	104 At any point during your labor, did you receive general anesthesia?	105 Did you deliver at least 6 hours ago?	106 We would like to survey postpartum women who have delivered at least 6 hours ago, so that you may have the appropriate rest. May I come back at this point?	107 How old were you at your last birthday?	Name of Enumerator	Facility Number:	Date of inteview	108 In what region do you currently live?	109 With what religion do you identify?	110 With what [ethnic group/caste] do you identify?	110i.Please specify other	111 Have you ever attended school?	112 What is the highest [grade/form/year] you completed at that level?	112i. What is highest grade/form you attain at ${grade}?	112ii. Which year did you complete ${grade}?	I would like to ask you about all the births you have had	200 Have you ever given birth before this recent delivery?	201 How many living children do you have?	ANC EXPERIENCE Now I will ask you about your antenatal care (ANC) experience.	300 Have you ever had an ANC visit at a health facility for this pregnancy?	301 How many ANC visits have you had for this pregnancy?	302 During your last ANC, did your medical provider discuss drinking fluids during labor as part of your birth preparedness counseling?	303. What types of fluids did your provider say is permissible during labor, so long as there are no complications?	303. What types of fluids did your provider say is permissible during labor, so long as there are no complications?/Ice chips	303. What types of fluids did your provider say is permissible during labor, so long as there are no complications?/Water	303. What types of fluids did your provider say is permissible during labor, so long as there are no complications?/Tea	303. What types of fluids did your provider say is permissible during labor, so long as there are no complications?/Coffee	303. What types of fluids did your provider say is permissible during labor, so long as there are no complications?/Sugary fluids (e.g., juice, soda)	303. What types of fluids did your provider say is permissible during labor, so long as there are no complications?/Any/all fluids	303. What types of fluids did your provider say is permissible during labor, so long as there are no complications?/Did not specify	303. What types of fluids did your provider say is permissible during labor, so long as there are no complications?/No fluids were permissible	303. What types of fluids did your provider say is permissible during labor, so long as there are no complications?/other	Please specify other	305 Did your medical provider ask you about your preference for drinking fluids during labor?	306 During your last ANC, did your medical provider discuss eating foods during labor as part of your birth preparedness counseling?	307 What types of food did your provider say is permissible during labor, so long as there are no complications?	307 What types of food did your provider say is permissible during labor, so long as there are no complications?/Bread	307 What types of food did your provider say is permissible during labor, so long as there are no complications?/Porridge	307 What types of food did your provider say is permissible during labor, so long as there are no complications?/Kafa	307 What types of food did your provider say is permissible during labor, so long as there are no complications?/Fruits	307 What types of food did your provider say is permissible during labor, so long as there are no complications?/Vegetables	307 What types of food did your provider say is permissible during labor, so long as there are no complications?/Puddings	307 What types of food did your provider say is permissible during labor, so long as there are no complications?/Soup	307 What types of food did your provider say is permissible during labor, so long as there are no complications?/any/all foods
2022-06-22 10:45:01	2022-06-30 13:54:15	2226	Yes	Yes	Yes	No	Yes	Yes	34		Korle Bu Teaching Hospital	2022-06-30	Ashanti	Christian	other	Zamilama	Yes	Junior High	JHS 3	2006		Yes	2		Yes	Four	No												No	No
2022-06-22 11:02:22	2022-06-23 23:01:30	2226	Yes	Yes	Yes	No	Yes	Yes	30		Tema General Hospital	2022-06-23	Greater Accra	Muslim	other	Kusase	Yes	Basic Education	P4	1998		Yes	3		Yes	Four	No												No	No
2022-06-22 11:52:15	2022-06-23 23:02:12	2226	Yes	Yes	Yes	No	Yes	Yes	30		Tema General Hospital	2022-06-23	Greater Accra	Muslim	Mole-Dagbon		Yes	Junior High	JHS1	2003		Yes	3		Yes	More than four	No												No	No
2022-06-22 12:07:42	2022-06-23 23:03:25	2226	Yes	Yes	Yes	No	Yes	Yes	26		Tema General Hospital	2022-06-23	Greater Accra	Christian	Ga-Dangme		Yes	Basic Education	P3	2005		Yes	2		Yes	More than four	No												No	No
2022-06-22 12:52:29	2022-06-23 23:04:46	2226	Yes	Yes	Yes	No	Yes	Yes	40		Tema General Hospital	2022-06-23	Greater Accra	Christian	Ga-Dangme		Yes	Senior High	SHS 3	2004		Yes	3		Yes	More than four	No												No	No
2022-06-23 08:38:26	2022-06-30 13:46:51	2210	Yes	Yes	Yes	No	Yes	Yes	36		Korle Bu Teaching Hospital	2022-06-30	Greater Accra	Christian	Akan		Yes	Junior High	3	2002		Yes	2		Yes	More than four	Yes	Water	0	1	0	0	0	0	0	0	0		Yes	Yes	Fruits Vegetables	0	0	0	1	1	0	0	0
2022-06-23 09:07:21	2022-06-30 13:47:57	2210	Yes	Yes	Yes	No	Yes	Yes	24		Korle Bu Teaching Hospital	2022-06-30	Greater Accra	Christian	Ewe		Yes	Junior High	Jhs 3	2017		No	0		Yes	More than four	Yes	Water	0	1	0	0	0	0	0	0	0		No	Yes	Bread Fruits	1	0	0	1	0	0	0	0
2022-06-24 09:08:40	2022-06-24 09:49:02	2226	Yes	Yes	Yes	No	Yes	Yes	36		Tema General Hospital	2022-06-24	Greater Accra	Christian	Akan		Yes	Tertiary	Level 400	2006		Yes	4		Yes	More than four	No												No	Yes	Porridge Fruits Vegetables Soup	0	1	0	1	1	0	1	0
2022-06-23 13:49:10	2022-06-23 21:18:32	2220	Yes	Yes	Yes	No	Yes	Yes	32		Korle Bu Teaching Hospital	2022-06-23	Greater Accra	Muslim	Mole-Dagbon		Yes	Tertiary	200	2022		Yes	2		Yes	More than four	Yes	Water, Sugary fluids (e.g., juice, soda)	0	1	0	0	1	0	0	0	0		Yes	Yes	Soup Fruits	0	0	0	1	0	0	1	0
2022-06-24 06:36:46	2022-06-24 18:17:44	2224	Yes	Yes	Yes	No	Yes	Yes	28		Achimota	2022-06-24	Greater Accra	Christian	Akan		Yes	Junior High	300	2011		Yes	2		Yes	More than four	Yes	Sugary fluids (e.g., juice, soda)	0	0	0	0	1	0	0	0	0		No	Yes	other	0	0	0	0	0	0	1	0
2022-06-24 09:58:07	2022-06-24 12:46:41	2224	Yes	Yes	Yes	No	Yes	Yes	30		Achimota	2022-06-24	Greater Accra	Christian	other	Frafra	Yes	Tertiary	400	2011		Yes	4		Yes	More than four	No												No	Yes	Bread Porridge Fruits Vegetables Soup	1	1	0	1	1	0	1	0
2022-06-23 14:58:41	2022-06-24 19:35:51	2220	Yes	Yes	Yes	No	Yes	Yes	40		Korle Bu Teaching Hospital	2022-06-24	Greater Accra	Christian	Mole-Dagbon		Yes	Tertiary	200	2019		Yes	6+		Yes	More than four	Yes	Water, Sugary fluids (e.g., juice, soda), Coffee, Tea	0	1	1	1	1	0	0	0	0		Yes	Yes	Porridge Bread Vegetables Fruits Soup Kafa	1	1	1	1	1	0	1	0
2022-06-23 17:19:17	2022-06-24 19:38:04	2220	Yes	Yes	Yes	No	Yes	Yes	19		Korle Bu Teaching Hospital	2022-06-24	Greater Accra	Christian	Akan		Yes	Junior High	3	2020		No	0		Yes	More than four	Yes	Water, Sugary fluids (e.g., juice, soda), Coffee, Tea	0	1	1	1	1	0	0	0	0		Yes	Yes	Porridge Vegetables Soup Bread Kafa	1	1	1	0	1	0	1	0
2022-06-24 11:05:58	2022-06-25 08:11:07	2214	Yes	Yes	Yes	No	Yes	Yes	27		Greater Accra Regional Hospital	2022-06-25	Greater Accra	Muslim	Mole-Dagbon		Yes	Junior High	JHS 3	2010		Yes	0		Yes	More than four	Yes	Water	0	1	0	0	0	0	0	0	0		Yes	Yes	Porridge Fruits	0	1	0	1	0	0	0	0
2022-06-24 11:23:14	2022-06-25 08:12:51	2214	Yes	Yes	Yes	No	Yes	Yes	28		Greater Accra Regional Hospital	2022-06-25	Central	Christian	Akan		Yes	Senior High	SHS 3	2014		Yes	2		Yes	More than four	Yes	Water, Sugary fluids (e.g., juice, soda), Coffee, Tea	0	1	1	1	1	0	0	0	0		Yes	Yes	Bread Fruits	1	0	0	1	0	0	0	0
2022-06-24 09:54:02	2022-06-30 13:50:33	2210	Yes	Yes	Yes	No	Yes	Yes	35		Korle Bu Teaching Hospital	2022-06-30	Greater Accra	Christian	Ewe		Yes	Junior High	Jhs2	1998		Yes	3		Yes	More than four	Yes	Water, Tea	0	1	1	0	0	0	0	0	0		Yes	Yes	Vegetables Fruits	0	0	0	1	1	0	0	0
2022-06-25 08:41:47	2022-06-25 08:51:55	2210	Yes	Yes	Yes	No	Yes	Yes	19		Achimota	2022-06-25	Greater Accra	Christian	Akan		Yes	Basic Education	6	2004		No	0		Yes	Two	Yes	Tea, Water	0	1	1	0	0	0	0	0	0		Yes	Yes	any/all foods	0	0	0	0	0	0	0	1
2022-06-24 11:41:04	2022-06-25 13:35:50	2226	Yes	Yes	Yes	No	Yes	Yes	34		Tema General Hospital	2022-06-25	Greater Accra	Christian	Akan		Yes	Tertiary	Level 100	2014		Yes	2		Yes	More than four	Yes	Water, Tea, Ice chips, other	1	1	1	0	0	0	0	0	1	Malt	Yes	Yes	Fruits Vegetables Porridge Bread Kafa	1	1	1	1	1	0	0	0
2022-06-24 12:31:15	2022-06-25 13:34:22	2226	Yes	Yes	Yes	No	Yes	Yes	19		Tema General Hospital	2022-06-25	Greater Accra	Christian	Akan		Yes	Senior High	SHS 2	2019		No	0		No
2022-06-24 11:19:00	2022-06-25 13:49:57	2226	Yes	Yes	Yes	No	Yes	Yes	22		Tema General Hospital	2022-06-25	Greater Accra	Christian	Akan		Yes	Junior High	JHS 3	2016		No	0		Yes	More than four	No												No	No
2022-06-24 11:35:33	2022-06-25 16:05:31	2214	Yes	Yes	Yes	No	Yes	Yes	32		Greater Accra Regional Hospital	2022-06-25	Greater Accra	Christian	Mole-Dagbon		Yes	Senior High	SHS 3	2008		Yes	2		Yes	More than four	Yes	Tea, Water, Sugary fluids (e.g., juice, soda)	0	1	1	0	1	0	0	0	0		Yes	Yes	Porridge Kafa Fruits Vegetables	0	1	1	1	1	0	0	0
2022-06-25 09:19:28	2022-06-25 16:13:04	2214	Yes	Yes	Yes	No	Yes	Yes	37		Greater Accra Regional Hospital	2022-06-25	Greater Accra	Christian	Ewe		Yes	Basic Education	P.3	1993		Yes	3		Yes	More than four	Yes	Water, Tea, Sugary fluids (e.g., juice, soda)	0	1	1	0	1	0	0	0	0		Yes	No
2022-06-25 09:35:43	2022-06-25 16:25:06	2214	Yes	Yes	Yes	No	Yes	Yes	29		Greater Accra Regional Hospital	2022-06-25	Greater Accra	Christian	Ewe		Yes	Tertiary	Level 400	2020		No	0		Yes	More than four	Yes	Tea, Water	0	1	1	0	0	0	0	0	0		Yes	Yes	any/all foods	0	0	0	0	0	0	0	1
2022-06-25 10:24:57	2022-06-25 16:31:20	2214	Yes	Yes	Yes	No	Yes	Yes	31		Greater Accra Regional Hospital	2022-06-25	Greater Accra	Christian	Ewe		Yes	Senior High	SHS 3	2011		No	0		Yes	One	No												No	No
2022-06-25 10:36:04	2022-06-25 16:34:04	2214	Yes	Yes	Yes	No	Yes	Yes	31		Greater Accra Regional Hospital	2022-06-25	Greater Accra	Christian	Akan		Yes	Senior High	SHS 3	2013		No	0		Yes	More than four	Yes	Water, Tea	0	1	1	0	0	0	0	0	0		Yes	No
2022-06-25 05:46:21	2022-06-25 06:18:15	2224	Yes	Yes	Yes	No	Yes	Yes	34		Achimota	2022-06-25	Greater Accra	Christian	Akan		Yes	Junior High	300	2010		Yes	4		Yes	Four	Yes	Water	0	1	0	0	0	0	0	0	0		Yes	Yes	Bread Porridge Vegetables Soup	1	1	0	0	1	0	1	0
2022-06-25 05:57:21	2022-06-25 06:11:15	2224	Yes	Yes	Yes	No	Yes	Yes	35		Achimota	2022-06-25	Greater Accra	Christian	Ewe		No					Yes	6+		No
2022-06-23 14:15:06	2022-06-25 18:19:45	2220	Yes	Yes	Yes	No	Yes	Yes	30		Korle Bu Teaching Hospital	2022-06-25	Greater Accra	Muslim	Mole-Dagbon		Yes	Junior High	3	2010		Yes	4		Yes	More than four	Yes	Sugary fluids (e.g., juice, soda), Coffee, Tea, Water, Ice chips	1	1	1	1	1	0	0	0	0		Yes	Yes	Vegetables Soup Fruits Porridge	0	1	0	1	1	0	1	0
2022-06-26 05:58:41	2022-06-26 06:33:58	2224	Yes	Yes	Yes	No	Yes	Yes	38		Achimota	2022-06-26	Greater Accra	Christian	Akan		Yes	Senior High	300	2002		Yes	4		Yes	Four	Yes	Water, Tea	0	1	1	0	0	0	0	0	0		No	No
2022-06-26 06:06:21	2022-06-26 21:43:07	2224	Yes	Yes	Yes	No	Yes	Yes	34		Achimota	2022-06-26	Greater Accra	Christian	Ga-Dangme		Yes	Junior High	300	2000		Yes	3		Yes	Three	No												No	No
2022-06-24 10:02:57	2022-06-26 15:35:38	2226	Yes	Yes	Yes	No	Yes	Yes	31		Tema General Hospital	2022-06-26	Greater Accra	Muslim	other	Hausa	Yes	Junior High	JHS 2	2008		Yes	3		Yes	More than four	Yes	Water, Tea, other	0	1	1	0	0	0	0	0	1	Malt	No	No
2022-06-24 10:43:05	2022-06-26 15:34:48	2226	Yes	Yes	Yes	No	Yes	Yes	24		Tema General Hospital	2022-06-26	Greater Accra	Christian	Ga-Dangme		Yes	Senior High	SHS 3	2018		No	0		No
2022-06-27 08:35:31	2022-06-27 08:42:52	2210	Yes	Yes	Yes	No	Yes	Yes	30		Achimota	2022-06-27	Greater Accra	Christian	Ewe		Yes	Junior High	Jhs3	2010		Yes	3		Yes	Three	Yes	Water, Tea	0	1	1	0	0	0	0	0	0		No	No
2022-06-27 08:48:37	2022-06-27 08:57:03	2210	Yes	Yes	Yes	No	Yes	Yes	33		Achimota	2022-06-27	Greater Accra	Christian	Akan		Yes	Junior High	Jhs3	2005		Yes	4		Yes	More than four	Yes	Any/all fluids	0	0	0	0	0	1	0	0	0		No	Yes	other	0	0	0	0	0	0	0	0
2022-06-27 14:26:20	2022-06-27 20:54:20	2220	Yes	Yes	Yes	No	Yes	Yes	34		Korle Bu Teaching Hospital	2022-06-27	Greater Accra	Christian	Akan		Yes	Senior High	3	2008		No	0		Yes	More than four	Yes	Ice chips, Water, Tea, Sugary fluids (e.g., juice, soda)	1	1	1	0	1	0	0	0	0		Yes	Yes	Porridge Fruits Vegetables Soup Bread Kafa	1	1	1	1	1	0	1	0
2022-06-28 10:25:37	2022-06-30 13:59:43	2212	Yes	Yes	Yes	No	Yes	Yes	40		Korle Bu Teaching Hospital	2022-06-30	Greater Accra	Christian	Akan		Yes	Junior High	3	1999		Yes	5		Yes	More than four	No												No	No
2022-06-28 10:42:51	2022-06-29 21:13:03	2212	Yes	Yes	Yes	No	Yes	Yes	41		Ga West Hospital	2022-06-29	Greater Accra	Christian	Mole-Dagbon		No					Yes	5		Yes	Three	Yes	Any/all fluids	0	0	0	0	0	1	0	0	0		No	Yes	other	0	0	0	0	0	0	0	0
2022-06-28 11:16:06	2022-06-29 21:14:48	2212	Yes	Yes	Yes	No	Yes	Yes	30		Ga West Hospital	2022-06-29	Greater Accra	Muslim	Mole-Dagbon		No					Yes	4		Yes	More than four	Yes	Water, other	0	1	0	0	0	0	0	0	1	Malt	No	Yes	any/all foods	0	0	0	0	0	0	0	1
2022-06-27 12:26:23	2022-06-27 12:37:59	2228	Yes	Yes	Yes	No	Yes	Yes	21		Ga West Hospital	2022-06-27	Greater Accra	Christian	Akan		Yes	Basic Education	P 3	2000		Yes	2		Yes	More than four	No												No	No
2022-06-28 09:31:07	2022-06-28 09:39:14	2228	Yes	Yes	Yes	No	Yes	Yes	26		Ga West Hospital	2022-06-28	Greater Accra	Christian	Akan		Yes	Junior High	JHS 3	2012		Yes	1		Yes	More than four	Yes	Water, Tea	0	1	1	0	0	0	0	0	0		No	Yes	Porridge Fruits Soup Vegetables	0	1	0	1	1	0	1	0
2022-06-28 09:46:24	2022-06-28 09:57:52	2228	Yes	Yes	Yes	No	Yes	Yes	19		Ga West Hospital	2022-06-28	Greater Accra	Christian	Akan		Yes	Senior High	SHS 3	2021		Yes	1		Yes	More than four	No												Yes	Yes	Porridge Kafa Fruits Soup	0	1	1	1	0	0	1	0
2022-06-28 10:14:46	2022-06-28 10:26:36	2228	Yes	Yes	Yes	No	Yes	Yes	25		Ga West Hospital	2022-06-28	Greater Accra	Christian	other	Frafra	Yes	Junior High	JHS 3	2014		No	0		Yes	More than four	Yes	Water, Sugary fluids (e.g., juice, soda)	0	1	0	0	1	0	0	0	0		Yes	Yes	Porridge Soup	0	1	0	0	0	0	1	0
2022-06-28 10:28:20	2022-06-28 10:37:24	2228	Yes	Yes	Yes	No	Yes	Yes	30		Ga West Hospital	2022-06-28	Upper East	Muslim	other	Kosasi	Yes	Senior High	SHS 4	2012		Yes	2		Yes	More than four	No												No	No
2022-06-28 10:42:49	2022-06-28 17:18:11	2228	Yes	Yes	Yes	No	Yes	Yes	30		Ga West Hospital	2022-06-28	Greater Accra	Christian	Ga-Dangme		Yes	Basic Education	P 5	2000		Yes	3		Yes	Two	Yes	Water, Sugary fluids (e.g., juice, soda)	0	1	0	0	1	0	0	0	0		No	Yes	any/all foods	0	0	0	0	0	0	0	1
2022-06-28 10:53:46	2022-06-28 17:16:07	2228	Yes	Yes	Yes	No	Yes	Yes	29		Ga West Hospital	2022-06-28	Greater Accra	Christian	Ewe		Yes	Junior High	JHS 3	2010		Yes	2		Yes	More than four	No												No	No
2022-06-28 07:57:18	2022-06-30 13:51:20	2210	Yes	Yes	Yes	No	Yes	Yes	24		Korle Bu Teaching Hospital	2022-06-30	Greater Accra	Christian	Akan		Yes	Tertiary	Level 200	2021		Yes	2		Yes	More than four	Yes	Water, Tea	0	1	1	0	0	0	0	0	0		Yes	Yes	Fruits Puddings Vegetables	0	0	0	1	1	1	0	0
2022-06-28 08:09:16	2022-06-28 18:49:54	2210	Yes	Yes	Yes	No	Yes	Yes	35		Achimota	2022-06-28	Greater Accra	Christian	Mole-Dagbon		Yes	Junior High	Jhs3	2006		Yes	3		Yes	More than four	Yes	Water	0	1	0	0	0	0	0	0	0		No	Yes	Porridge Fruits Puddings	0	1	0	1	0	1	0	0
2022-06-25 09:35:32	2022-06-29 09:29:21	2220	Yes	Yes	Yes	No	Yes	Yes	34		Greater Accra Regional Hospital	2022-06-29	Greater Accra	Christian	Ewe		Yes	Tertiary	200	2013		Yes	3		Yes	More than four	Yes	Water, Tea, Sugary fluids (e.g., juice, soda), Coffee, Ice chips	1	1	1	1	1	0	0	0	0		Yes	Yes	Porridge Bread Kafa Fruits Soup Vegetables	1	1	1	1	1	0	1	0
2022-06-25 10:01:33	2022-06-29 09:26:36	2220	Yes	Yes	Yes	No	Yes	Yes	25		Greater Accra Regional Hospital	2022-06-29	Greater Accra	Christian	Ewe		Yes	Tertiary	200	2022		No	0		Yes	More than four	Yes	Water, Tea, Coffee, Sugary fluids (e.g., juice, soda)	0	1	1	1	1	0	0	0	0		Yes	Yes	Bread Porridge Kafa Fruits Vegetables Soup Puddings	1	1	1	1	1	1	1	0
2022-06-25 10:35:42	2022-06-29 09:23:33	2220	Yes	Yes	Yes	No	Yes	Yes	31		Greater Accra Regional Hospital	2022-06-29	Greater Accra	Christian	Akan		Yes	Junior High	2	2007		Yes	2		Yes	More than four	Yes	Water, Tea, Ice chips, Coffee, Sugary fluids (e.g., juice, soda)	1	1	1	1	1	0	0	0	0		Yes	Yes	Kafa Porridge Bread Soup Vegetables Fruits	1	1	1	1	1	0	1	0
2022-06-29 10:13:40	2022-06-29 14:02:20	2228	Yes	Yes	Yes	No	Yes	Yes	26		Ga West Hospital	2022-06-29	Greater Accra	Christian	Ga-Dangme		Yes	Junior High	JHS 3	2010		Yes	1		Yes	More than four	No												No	No
2022-06-27 18:28:43	2022-06-30 15:14:44	2212	Yes	Yes	Yes	No	Yes	Yes	30		Korle Bu Teaching Hospital	2022-06-30	Greater Accra	Muslim	other	Hausa	Yes	Tertiary	400	2014		Yes	3		Yes	More than four	No												No	No
2022-06-27 19:04:50	2022-06-30 15:17:24	2212	Yes	Yes	Yes	No	Yes	Yes	30		Korle Bu Teaching Hospital	2022-06-30	Greater Accra	Christian	other	Kokomba	No					Yes	1		Yes	More than four	No												No	No
2022-06-27 18:54:03	2022-06-30 15:31:26	2212	Yes	Yes	Yes	No	Yes	Yes	38		Korle Bu Teaching Hospital	2022-06-30	Greater Accra	Christian	Ga-Dangme		Yes	Junior High	3	2000		Yes	3		Yes	More than four	No												No	No
2022-06-27 19:27:23	2022-06-30 15:28:39	2212	Yes	Yes	Yes	No	Yes	Yes	33		Korle Bu Teaching Hospital	2022-06-30	Greater Accra	Christian	Akan		Yes	Tertiary	300	2009		Yes	2		Yes	More than four	No												No	No
2022-06-27 18:43:02	2022-06-30 15:39:21	2212	Yes	Yes	Yes	No	Yes	Yes	22		Korle Bu Teaching Hospital	2022-06-30	Greater Accra	Christian	Akan		Yes	Senior High	3	2016		No	0		Yes	More than four	Yes	Water, other	0	1	0	0	0	0	0	0	1	Malt	No	No
[truncated: 176 more columns]
